# Supplementary material for: RhoGDI2-Mediated Rac1 Recruitment to Filamin A Enhances Rac1 Activity and Promotes Invasive Abilities of Gastric Cancer Cells
Source: Cancers (Basel). 2022 Jan 5;14(1):255. doi: 10.3390/cancers14010255 (PMC8750349; doi:10.3390/cancers14010255)
Supplement: Supplementary file 1 [file cancers-14-00255-s001.zip]

Archive with 1 entries (1 files):
- cancers-1492233-supplementary.pdf
